# Supplementary material for: Massive RNA Editing in Ascetosporean Mitochondria
Source: Microbes Environ. 2025 Mar 15;40(1):ME24070. doi: 10.1264/jsme2.ME24070 (PMC11946409; doi:10.1264/jsme2.ME24070)
Supplement: Supplementary file 2 — Supplementary Material 2 [file 40_24070_s2.xlsx]

## Sheet: Sheet1
		Table S4. Summary of mitochondrial RNA editing in Paradinida spp. FC901 and SRM-001.
			Gene length (bp)		50% < editing level						30% < editing level						10%< editing level
					FC901			SRM-001			FC901			SRM-001			FC901			SRM-001
			FC901	SRM-001	A to I	C to U	editing density (%)	A to I	C to U	editing density (%)	A to I	C to U	editing density (%)	A to I	C to U	editing density (%)	A to I	C to U	editing density (%)	A to I	C to U	editing density (%)
		atp1	1176	1188	31	3	2.89116	28	4	2.6936	32	3	2.97619	31	5	3.0303	34	3	3.14626	32	5	3.11448
		atp6	681	654	21	1	3.23054	22	0	3.36391	21	2	3.37739	23	2	3.82263	21	2	3.37739	23	2	3.82263
		atp9	228	234	2	0	0.877193	0	0	0	5	1	2.63158	0	2	0.854701	10	1	4.82456	4	2	2.5641
		cob	933	933	21	4	2.67953	19	4	2.46517	23	4	2.89389	19	4	2.46517	23	4	2.89389	21	4	2.67953
		cox1	1569	1476	49	5	3.44168	46	5	3.45528	55	5	3.82409	51	6	3.86179	57	5	3.95156	57	6	4.26829
		cox2	408	405	9	0	2.20588	11	0	2.71605	9	0	2.20588	11	0	2.71605	9	0	2.20588	11	0	2.71605
		cox3	957	621	26	0	2.71682	17	1	2.89855	26	0	2.71682	17	1	2.89855	26	0	2.71682	17	1	2.89855
		nad1	1146	990	24	1	2.1815	23	1	2.42424	24	1	2.1815	23	1	2.42424	24	1	2.1815	24	1	2.52525
		nad2	1116	1083	6	0	0.537634	5	0	0.461681	6	0	0.537634	5	0	0.461681	6	0	0.537634	5	0	0.461681
		nad3	420	423	6	1	1.66667	6	1	1.65485	6	1	1.66667	6	1	1.65485	6	1	1.66667	6	1	1.65485
		nad4	1380	1356	24	3	1.95652	24	3	1.99115	24	3	1.95652	25	3	2.0649	24	3	1.95652	25	3	2.0649
		nad5	1392	1377	23	0	1.6523	23	0	1.6703	23	0	1.6523	23	0	1.6703	23	0	1.6523	23	0	1.6703
		nad6 (SRM-001 only)		1005				3	0	0.298507				3	0	0.298507				3	0	0.298507
		nad7	1221	1221	40	1	3.3579	37	1	3.1122	44	1	3.6855	41	1	3.4398	44	1	3.6855	46	2	3.9312
		rns	1005	1004	28	0	2.78607	27	0	2.68924	28	0	2.78607	27	0	2.68924	28	0	2.78607	27	0	2.68924
		rnl	368	373	9	0	2.44565	8	0	2.14477	9	0	2.44565	8	0	2.14477	9	0	2.44565	8	0	2.14477
		orf174 (orf172 of SRM)	525	519	6	0	1.14286	3	0	0.578035	6	0	1.14286	3	0	0.578035	6	0	1.14286	3	0	0.578035
		orf179 (orf174 of SRM)	540	525	0	0	0	0	0	0	0	0	0	0	0	0	0	0	0	0	0	0
		orf101 (orf103 of SRM)	306	312	1	0	0.326797	1	0	0.320513	1	0	0.326797	1	0	0.320513	1	0	0.326797	1	0	0.320513
		orf549 (FC901 only)	1650		3	0	0.181818				3	0	0.181818				4	0	0.242424
		orf471 (FC901 only)	1416		3	0	0.211864				3	0	0.211864				3	0	0.211864
		trnH	72	72	0	0	0	0	0	0	0	0	0	0	0	0	2	0	2.77778	0	0	0
		trnY	83	84	0	0	0	0	0	0	3	0	3.61446	0	0	0	4	0	4.81928	0	0	0
		trnW	71	71	4	1	7.04225	1	0	1.40845	4	1	7.04225	1	1	2.8169	4	1	7.04225	4	1	7.04225
		trnM	72	71	2	0	2.77778	2	1	4.22535	2	0	2.77778	2	1	4.22535	2	0	2.77778	2	1	4.22535
		protain coding genes	12627	12966	282	19	2.38378	264	20	2.19034	298	21	2.52633	278	26	2.34459	307	21	2.59761	297	27	2.49884
		orfs	4437	1356	13	0	0.292991	4	0	0.294985	13	0	0.292991	4	0	0.294985	14	0	0.315529	4	0	0.294985
		rRNAs	1373	1377	37	0	2.69483	35	0	2.54176	37	0	2.69483	35	0	2.54176	37	0	2.69483	35	0	2.54176
		tRNAs	298	298	6	1	2.34899	3	1	1.34228	9	1	3.3557	3	2	1.67785	12	1	4.36242	6	2	2.68456
		ALL	18735	15997	338	20	1.91086	306	21	2.04413	357	22	2.02295	320	28	2.17541	370	22	2.09234	342	29	2.31918
		The number of the editing sites was counted applying the threshold to more than 50%, 30% or 10%. The highest and second highest editing density., i.e., the number of editing sites per gene length, are shown on orange and pale orange backgrounds in FC901 and green and pale green backgrounds, respectivelly.
